# Supplementary material for: Measuring and Overcoming Limits of the Saffman-Delbrück Model for Soap Film Viscosities
Source: PLoS One. 2015 Mar 30;10(3):e0121981. doi: 10.1371/journal.pone.0121981 (PMC4379181; doi:10.1371/journal.pone.0121981)
Supplement: S1 Dataset — (XLS) [file pone.0121981.s002.xls]

## Sheet: Sheet1
					ALL	SOAP	FILM	DATA
ABBREVIATION	QUANTITY				UNITS
number	Average number of particles per image
area	Total area being imaged				um^2
conc	Average number density of particles				number *10^4 per um^2
driftvel_x	X drift velocity				um/s
driftvel_y	Y drift velocity				um/s
driftvel_tot	Total drift velocity magnitude				um/s
d	Particle diameter				um
h	Film thickness				um
eta_B	Bulk viscosity of soap film fluid				mPa.s
D_1p	Single particle diffusivity				um^2/s
eta-2D_1p	Single particle total 2D viscosity				nPa.s.m
eta-int_1p	Single particle interfacial viscosity				nPa.s.m
A	2p analysis fit parameter				um^2/s
B	2p analysis fit parameter				um^2/s
L	2p analysis fit parameter				um
eta-2D_2p	Total 2D viscosity from 2p analysis				nPa.s.m
eta-int_2p	2 particle interfacial viscosity				nPa.s.m
k_B=Boltzmann constant
T = Temperature	293 K
constant C1 = k_B*T/2pi		0.643527			calculation units
number	area	conc	driftvel_x	driftvel_y	driftvel_tot	d	h	err(h)	eta_B	err(eta_B)	D_1p	err(D_1p)	eta-2D_1p	err(eta-2D_1p)	eta-int_1p	err(eta-int_1p)	A	err(A)	B	err(B)	L	err(L)	eta-2D_2p	err(eta-2D_2p)	eta-int_2p	err(eta-int_2p)
17	17588.9	9.66519	-7.41	-14.64	16.4085	0.18	0.11	0.04	2.4	0.24	1.0129	0.10129	2.12	0.23591	0.928	0.12803	2.02	0.118	0.288	0.065	51.73	1.47	2.23447	0.252154	0.985235	0.257021
26	17588.9	14.7821	-11.33	-16.67	20.1558	0.18	0.765	0.04	2.4	0.24	0.65938	0.065938	3.49	0.356138	0.827	0.206009	1.42	0.152	0.215	0.096	60.79	4.381	2.99315	0.668238	0.578575	0.67622
15	17588.9	8.52811	3.85	-16	16.4567	0.18	0.5389	0.04	2.4	0.24	0.37357	0.037357	6.81	0.120657	2.75832	0.100625	0.754	0.035	0.101	0.032	63.13	11.98	6.37156	1.00936	2.5391	1.01256
72	17588.9	40.9349	-5.11	-13.19	14.1453	0.18	0.463	0.04	2.4	0.24	0.5811	0.05811	4.05	0.390121	1.4694	0.208421	1.212	0.109	0.147	0.037	83.39	8.33	4.37774	0.550939	1.63327	0.55581
68	17588.9	38.6608	16.6	-8.3	18.5594	0.18	0.4136	0.045	4	0.4	0.44413	0.044413	5.58	0.574525	1.9628	0.31219	0.89	0.047	0.084	0.016	75.44	1.83	7.66104	0.729623	3.00332	0.739792
30	17588.9	17.0562	11.58	-5.7	12.9068	0.18	0.386	0.045	4	0.4	0.41995	0.041995	5.88	0.553374	2.168	0.301024	0.91	0.116	0.123	0.054	75.26	5.76	5.23193	1.14847	1.84396	1.15458
45	17588.9	25.5843	0.467	-4.298	4.3233	0.18	3.005	0.046	7.1	0.71	0.2847	0.02847	9.36	0.903531	-5.98775	1.16994	0.593	0.009	0.035	0.01	17.03	3.3	18.3865	2.62664	-1.47451	2.8397
29	17588.9	16.4877	6.15	-16.08	17.2159	0.18	0.3214	0.046	7.1	0.71	0.85669	0.085669	2.56	0.287587	0.13903	0.245686	1.68	0.062	0.171	0.043	63.76	8.64	3.76332	0.473166	0.740688	0.513391
45	17588.9	25.5843	5.11	-17.04	17.7897	0.18	1.298	0.046	7.1	0.71	0.59446	0.059446	3.97	0.383646	-2.6229	0.525157	1.232	0.085	0.122	0.049	92.86	16.28	5.27481	1.05929	-1.97049	1.16665
35	17588.9	19.8989	6.89	-6.08	9.18904	0.18	1.725	0.046	10.5	1.05	0.36691	0.036691	6.8	0.681341	-5.65625	0.997264	0.757	0.02	0.038	0.022	24.4	9.12	16.9349	4.90221	-0.588788	4.99101
27	7380.48	36.583	-5.67	-10.75	12.1537	0.1	0.1712	0.04	2.99	0.299	0.7709	0.07709	3.2	0.359203	1.34406	0.191018	1.46	0.025	0.165	0.016	37.49	0.405	3.90016	0.189099	1.69414	0.199974
35	7380.48	47.4224	9.26	9.74	13.4393	0.1	0.108	0.04	2.99	0.299	1.3139	0.13139	1.73	0.183703	0.70354	0.110786	2.653	0.13	0.275	0.015	43.92	2.43	2.3401	0.0638209	1.00859	0.0889373
21	7380.48	28.4534	5.86	-16.56	17.5663	0.1	0.6518	0.045	5.3	0.53	1.1377	0.11377	2.03	0.225578	-0.71227	0.238278	2.16	0.035	0.143	0.023	22.29	3.45	4.50019	0.361903	0.522825	0.418365
22	7380.48	29.8084	9.17	8.93	12.7998	0.1	0.6113	0.045	5.3	0.53	1.144	0.1144	2.03	0.223501	-0.604945	0.230111	2.19	0.019	0.09	0.028	12.58	5.96	7.1503	1.11227	1.95521	1.13031
28	7380.48	37.9379	11.09	-11.47	15.9546	0.1	1.425	0.045	5.3	0.53	0.87116	0.087116	2.78	0.294422	-2.38625	0.422483	1.73	0.055	0.063	0.018	12.96	4.32	10.2147	1.45925	1.33111	1.51202
31	7380.48	42.0027	8.64	7.73	11.5932	0.1	0.696	0.045	5.3	0.53	0.90936	0.090936	2.64	0.295317	-0.5244	0.264654	1.8	0.039	0.068	0.017	14.22	3.57	9.46363	1.18295	2.88742	1.20317
55	7380.48	74.5209	7.63	7.2	10.4908	0.1	0.753	0.046	6.48	0.648	0.79499	0.079499	3.11	0.185346	-0.88472	0.300539	1.515	0.021	0.071	0.021	34.92	4.39	9.06376	1.34042	2.09216	1.37057
53	7380.48	71.811	8.21	7.78	11.3107	0.1	0.812	0.046	6.48	0.648	0.93891	0.093891	2.54	0.101949	-1.36088	0.306638	1.738	0.092	0.086	0.024	42.93	9.97	7.48287	1.04412	1.11056	1.08702
46	69220.8	6.6454	-34	2.25	34.0744	0.5	0.302	0.04	2.5	0.25	0.3799	0.03799	5.59	0.452705	2.4175	0.234863	0.871	0.104	0.193	0.093	158.23	21.66	3.33434	0.803351	1.28967	0.80579
118	69220.8	17.0469	-18.67	-5.59	19.4889	0.5	0.226	0.04	2.5	0.25	0.7168	0.07168	2.61	0.235776	1.0225	0.131132	1.595	0.175	0.261	0.085	171.95	29.13	2.46562	0.40149	0.950311	0.405577
22	69220.8	3.17823	-25	-3.23	25.2078	0.5	0.214	0.04	2.5	0.25	0.62344	0.062344	3.13	0.313443	1.2975	0.166665	1.17	0.02	0.096	0.009	125	40.42	6.70341	0.314222	3.0842	0.319298
